# Supplementary material for: Hybrid Nanoparticles of Citrate-Coated Manganese Ferrite and Gold Nanorods in Magneto-Optical Imaging and Thermal Therapy
Source: Nanomaterials (Basel). 2023 Jan 20;13(3):434. doi: 10.3390/nano13030434 (PMC9921964; doi:10.3390/nano13030434)
Supplement: Supplementary file 1 [file nanomaterials-13-00434-s001.zip]

Archive with 1 entries (1 files):
- nanomaterials-2122620-supplementary.pdf
